# Supplementary material for: Steroid hormone catabolites activate the pyrin inflammasome through a non-canonical mechanism
Source: Cell Rep. Author manuscript; Available in PMC 2022 Nov 2. (PMC9626387; doi:10.1016/j.celrep.2022.111472)
Supplement: 2 [file NIHMS1843395-supplement-2.xls]

## Sheet: Screenings
Chemical name	[ ] µM
(-) -Levobunolol hydrochloride	6.1
(-)-Adenosine 3',5'-cyclic monophosphate	6.1
(-)-Eseroline fumarate salt	6
(-)-Isoproterenol hydrochloride	8.1
(-)-MK 801 hydrogen maleate	5.9
(-)-Quinpirole hydrochloride	7.8
(+,-)-Octopamine hydrochloride	10.5
(+,-)-Synephrine	12
(+) -Levobunolol hydrochloride	6.1
(+)-Isoproterenol (+)-bitartrate salt	5.5
(±)-Nipecotic acid	15.5
(1-[(4-Chlorophenyl)phenyl-methyl]-4-methylpiperazine)	5.9
(cis-) Nanophine	13.4
(d,l)-Tetrahydroberberine	5.9
(R) -Naproxen sodium salt	7.9
(R)-Duloxetine hydrochloride	5.0
(R)-Propranolol hydrochloride	6.8
(S)-(-)-Atenolol	7.5
(S)-(-)-Cycloserine	19.6
(S)-propranolol hydrochloride	6.8
1,8-Dihydroxyanthraquinone	5.0
2-Aminobenzenesulfonamide	11.6
2-Chloropyrazine	17.5
3-Acetamidocoumarin	9.8
3-Acetylcoumarin	10.6
3-alpha-hydroxy-5-beta-androstan-17-one	6.9
3-Hydroxymethyl-beta-carboline	10.1
6-Furfurylaminopurine	9.3
6-Hydroxytropinone	12.9
Acacetin	7
Acebutolol hydrochloride	5.4
Aceclofenac	5.6
Acemetacin	4.8
Acenocoumarol	5.7
Acetaminophen	13.2
Acetazolamide	9
Acetohexamide	6.2
Acetohydroxamic acid	26.6
Acetopromazine maleate salt	4.5
Acetylsalicylsalicylic acid	6.7
Aconitine	3.1
Actarit	5.0
Acyclovir	8.9
Adamantamine fumarate	4.8
Adapalene	5.0
Adenosine 5'-monophosphate monohydrate	5.5
Adiphenine hydrochloride	5.7
Adrenosterone	6.7
Agmatine sulfate	8.8
Ajmalicine hydrochloride	5.1
Ajmaline	6.1
Albendazole	7.5
Alcuronium chloride	2.7
Alexidine dihydrochloride	3.4
Alfadolone acetate	5.1
Alfaxalone	6
Alfuzocin hydrochloride	4.7
Algestone acetophenide	5.0
Allantoin	12.6
Allopurinol	14.7
Alosetron hydrochloride	5.0
alpha-Santonin	8.1
Alprenolol hydrochloride	7
Alprostadil	5.6
Althiazide	5.2
Altrenogest	5.0
Altretamine	9.5
Alverine citrate salt	4.2
Ambroxol hydrochloride	4.8
Amethopterin (R,S)	4.4
Amidopyrine	8.6
Amikacin	3.4
Amiloride hydrochloride dihydrate	6.6
Aminacrine	5.0
Aminocaproic acid	15.2
Aminohippuric acid	10.3
Aminophylline	4.8
Aminopurine, 6-benzyl	8.9
Amiodarone hydrochloride	2.9
Amiprilose hydrochloride	5.9
Amitryptiline hydrochloride	6.4
Amlexanox	5.0
Amodiaquin dihydrochloride dihydrate	4.3
Amorolfine hydrochloride	5.0
Amoxapine	6.4
Amoxicillin	5.5
Amphotericin B	2.2
Ampicillin sodium salt	5.4
Ampiroxicam	5.0
Amprolium hydrochloride	6.3
Ampyrone	9.8
Amrinone	10.7
Amyleine hydrochloride	7.4
Anagrelide	5.0
Androsterone	6.9
Anisomycin	7.5
Antazoline hydrochloride	6.6
Anthralin	8.8
Anthraquinone, 1,5-diamino	8.4
Antimycin A	3.6
Antipyrine	10.6
Antipyrine, 4-hydroxy	9.8
Apigenin	7.4
Apomorphine hydrochloride (R,-)	6.6
Aposcopolamine	7
Apramycin	3.7
Arcaine sulfate	7.4
Arecoline hydrobromide	8.5
Artemisinin	7.1
Articaine hydrochloride	6.2
Ascorbic acid	11.4
Asiaticoside	2.1
Aspartic acid, N-acetyl (R,S)	11.4
Astemizole	4.4
Atenolol	7.5
Atractyloside potassium salt	2.5
Atropine sulfate monohydrate	2.9
Atropine-N-oxide hydrochloride	5.9
Austricine	7.1
Avermectin B1a	2.3
Avobenzone	5.0
Azacyclonol	7.5
Azacytidine-5	8.2
Azaguanine-8	13.1
Azaperone	6.1
Azapropazone	6.7
Azatadine maleate	5.0
Azathioprine	7.2
Azathymine, 6	15.7
Azlocillin sodium salt	4.1
Aztreonam	4.6
Bacampicillin hydrochloride	4
Bacitracin	1.4
Baclofen (R,S)	9.4
Bambuterol hydrochloride	5
Beclomethasone dipropionate	3.8
Bemegride	12.9
Bendroflumethiazide	4.7
Benfluorex hydrochloride	5.2
Benfotiamine	4.3
Benidipine hydrochloride	5.0
Benoxinate hydrochloride	5.8
Benperidol	5.2
Benserazide hydrochloride	6.8
Benzamil hydrochloride	5.6
Benzathine benzylpenicillin	2.1
Benzbromarone	4.7
Benzethonium chloride	4.5
Benzocaine	12.1
Benzoxiquine	5.0
Benzthiazide	4.6
Benzydamine hydrochloride	5.8
Benzylpenicillin sodium	5.6
Bephenium hydroxynaphthoate	4.5
Bepridil hydrochloride	5
Berberine chloride	5.4
Bergenin monohydrate	5.8
Berlambine	5.7
Besifloxacin hydrochloride	5.0
beta- Belladonnine dichloroethylate	3
Beta-sistosterol	4.8
Betahistine mesylate	8.6
Betamethasone	5.1
Betaxolol hydrochloride	5.8
Bethanechol chloride	10.2
Betonicine	12.6
Betulin	4.5
Betulinic acid	4.4
Bezafibrate	5.5
Bicuculline (+)	5.4
Biotin	8.2
Biperiden hydrochloride	5.7
Bisacodyl	5.5
Boldine	6.1
Bretylium tosylate	4.8
Brimondine L-Tartrate	5.0
Bromocryptine mesylate	2.7
Bromopride	5.8
Bromperidol	4.8
Brompheniramine maleate	4.6
Bucladesine sodium salt	3.9
Budesonide	4.6
Bufexamac	9
Buflomedil hydrochloride	5.8
Bumetanide	5.5
Bupivacaine hydrochloride	6.2
Bupropion hydrochloride	7.2
Buspirone hydrochloride	4.7
Busulfan	8.1
Butacaine	6.5
Butamben	10.3
Butirosin disulfate salt	2.7
Butylparaben	10.3
Caffeic acid	11.1
Calciferol	5
Calycanthine	5.8
Camptothecine (S,+)	5.7
Canavanine sulfate monohydrate (L,+)	6.8
Canrenoic acid potassium salt	5
Cantharidin	10.2
Capsaicin	6.5
Captopril	9.2
Carbachol	10.9
Carbamazepine	8.5
Carbenicillin disodium salt	4.7
Carbenoxolone disodium salt	3.2
Carbetapentane citrate	3.8
Carbimazole	10.7
Carbinoxamine maleate salt	4.9
Carcinine (hydrochloride)	7.8
Carisoprodol	7.7
Carmustine	9.3
Catechin-(+,-) hydrate	6.9
Cefaclor	5.2
Cefadroxil	5.5
Cefalonium	4.4
Cefamandole sodium salt	4.1
Cefazolin sodium salt	4.2
Cefepime hydrochloride	3.7
Cefmetazole sodium salt	4
Cefoperazone dihydrate	2.9
Cefotaxime sodium salt	4.2
Cefoxitin sodium salt	4.4
Cefpiramide	5.0
Cefpodoxime proxetil	5.0
Cefprozil	5.0
Cefsulodin sodium salt	3.6
Ceftibuten	5.0
Cefuroxime axetil	5.0
Cefuroxime sodium salt	4.5
Celestin blue	5.5
Cephaeline dihydrochloride heptahydrate	3
Cephalexin monohydrate	5.5
Cephalosporanic acid, 7-amino	7.3
Cephalothin sodium salt	4.8
Cephapirin sodium salt	4.5
Cetirizine dihydrochloride	4.3
Chelidonine monohydrate (+)	5.4
Chenodiol	5.1
Chicago sky blue 6B	2
Chlorambucil	6.6
Chloramphenicol	6.2
Chlorhexidine	4
Chlormezanone	7.3
Chlorogenic acid	5.6
Chloropyramine hydrochloride	6.1
Chloroquine diphosphate	3.9
Chlorothiazide	6.8
Chlorotrianisene	5.3
Chlorpheniramine maleate	5.1
Chlorphensin carbamate	8.1
Chlorpromazine hydrochloride	5.6
Chlorpropamide	7.2
Chlorprothixene hydrochloride	5.7
Chlortetracycline hydrochloride	3.9
Chlorthalidone	5.9
Chlorzoxazone	11.8
Cholecalciferol	5.2
Chrysene-1,4-quinone	7.7
Chrysin	7.9
Ciclopirox ethanolamine	7.5
Cimetidine	7.9
Cinchonidine	6.8
Cinchonine	6.8
Cinnarizine	5.4
Cinoxacin	7.6
Ciprofibrate	6.9
Ciprofloxacin hydrochloride	5.4
Cisapride	4.3
Cisatracurium besylate	5.0
Clebopride maleate	4.1
Clemastine fumarate	4.3
Clemizole hydrochloride	5.5
Clenbuterol hydrochloride	6.4
Clidinium bromide	4.6
Clindamycin hydrochloride	4.3
Clioquinol	6.5
Clobetasol propionate	4.3
Clocortolone pivalate	4
Clofazimine	4.2
Clofibric acid	9.3
Clofilium tosylate	3.9
Clomiphene citrate (Z,E)	3.3
Clomipramine hydrochloride	5.7
Clonidine hydrochloride	7.5
Clopamide	5.8
Cloperastine hydrochloride	5.5
Clopidogrel	5.0
Clorgyline hydrochloride	6.5
Clotrimazole	5.8
Cloxacillin sodium salt	4.3
Clozapine	6.1
Colchicine	5
Colistin sulfate	1.5
Condelphine	4.4
Conessine	5.6
Coniine hydrochloride (D,L)	12.2
Convolamine hydrochloride	5.9
Coralyne chloride hydrate	4.8
Corticosterone	5.8
Cortisone	5.5
Corynanthine hydrochloride	5.1
Cotinine (-)	11.3
Cromolyn disodium salt	3.9
Crotamiton	9.8
Cyanocobalamin	1.5
Cyclacillin	5.9
Cyclizine hydrochloride	6.6
Cyclobenzaprine hydrochloride	6.4
Cycloheximide	7.1
Cyclopenthiazide	5.3
Cyclopentolate hydrochloride	6.1
Cyclophosphamide monohydrate	7.2
Cyclosporin A	1.7
Cyproheptadine hydrochloride	6.2
Cyproterone acetate	4.8
Cytisine (-)	10.5
D-cycloserine	19.6
Dacarbazine	11
Danazol	5.9
Dantrolene sodium salt dihydrate	5.3
Dapsone	8.1
Daunorubicin hydrochloride	3.5
Debrisoquin sulfate	4.5
Decamethonium bromide	4.8
Deferoxamine mesylate	3
Dehydrocholic acid	5
Dehydroisoandosterone 3-acetate	6.1
Delcorine	4.2
Delsoline	4.3
Deltaline	3.9
Demeclocycline hydrochloride	4
Denatonium benzoate	4.5
Deoxycorticosterone	6.1
Deptropine citrate	3.8
Dequalinium dichloride hydrate	3.7
Desipramine hydrochloride	6.6
Desonide	5.0
Dexamethasone acetate	4.6
Dextromethorphan hydrobromide monohydrate	5.4
Diatrizoic acid dihydrate	5.0
Diaziquone	5.5
Diazoxide	8.7
Dibucaine	5.8
Dichlorphenamide	6.6
Dicloxyacillin sodium salt	4
Dicumarol	5.9
Dicyclomine hydrochloride	5.8
Dienestrol	7.5
Diethylcarbamazine citrate	5.1
Diethylstilbestrol	7.5
Diflunisal	8
Digitoxigenin	5.3
Digoxigenin	5.1
Digoxin	2.6
Dihydroergocristine mesylate	2.8
Dihydroergotamine tartrate	1.5
Dihydroergotoxine mesylate	2.9
Dihydrostreptomycin sulfate	1.4
Dilazep dihydrochloride	3
Diloxanide furoate	6.1
Diltiazem hydrochloride	4.4
Dimaprit dihydrochloride	8.5
Dimenhydrinate	4.3
Dimethadione	15.5
Dinoprost trometamol	4.2
Dinoprostone	5.7
Dioxybenzone	8.2
Diperodon hydrochloride	4.6
Diphemanil methylsulfate	5.1
Diphenhydramine hydrochloride	6.9
Diphenidol hydrochloride	5.8
Diphenylpyraline hydrochloride	6.3
Diprophylline	7.9
Dipyridamole	4
Dipyrone	6
Dirithromycin	2.4
Disopyramide	5.9
Disulfiram	6.7
Dizocilpine maleate	5.9
DO 897/99	4.1
Dobutamine hydrochloride	5.9
Dofetilide	5.0
Domperidone	4.7
Donepezil hydrochloride	5.0
Dorzolamide hydrochloride	5.5
Dosulepin hydrochloride	6
Doxapram hydrochloride	5.0
Doxazosin mesylate	3.7
Doxepin hydrochloride	6.3
Doxorubicin hydrochloride	3.4
Doxycycline hydrochloride	4.2
Doxylamine succinate	5.1
Drofenine hydrochloride	5.7
Droperidol	5.3
Dropropizine (R,S)	8.5
Dubinidine	7.3
Dyclonine hydrochloride	6.1
Ebselen	7.3
Eburnamonine (-)	6.8
Econazole nitrate	4.5
Edrophonium chloride	9.9
Eleagnine hydrochloride (R,S)	9
Ellipticine	8.1
Emetine dihydrochloride	3.6
Enalapril maleate	4.1
Enalaprilat dihydrate	5.0
Enilconazole	6.7
Enoxacin	6.2
Enrofloxacin	5.0
Epiandrosterone	6.9
Epicatechin-(-)	6.9
Epirizole	8.5
Epirubicin hydrochloride	5.0
Epitiostanol	6.5
Epivincamine	5.6
Equilin	7.5
Ergocryptine-alpha	3.5
Erythromycin	2.7
Esculetin	11.2
Esculin Hydrate	5.9
Eserine sulfate, physostigmine sulfate	3.1
Estradiol-17 beta	7.3
Estramustine	5.0
Estriol	6.9
Estrone	7.4
Etanidazole	9.3
Ethacrynic acid	6.6
Ethambutol dihydrochloride	7.2
Ethamivan	9
Ethamsylate	7.6
Ethaverine hydrochloride	4.6
Ethionamide	12
Ethisterone	6.4
Ethopropazine hydrochloride	5.7
Ethosuximide	14.2
Ethoxyquin	9.2
Ethoxzolamide	5.0
Ethynodiol diacetate	5.2
Ethynylestradiol 3-methyl ether	6.4
Etidronic acid, disodium salt	7.9
Etifenin	6.2
Etilefrine hydrochloride	9.2
Etodolac	7
Etofenamate	5.4
Etofylline	8.9
Etomidate	8.2
Etoposide	3.4
Eucatropine hydrochloride	6.1
Evoxine	5.8
Ezetimibe	5.0
Famotidine	5.9
Felbamate	5.0
Felbinac	9.4
Felodipine	5.2
Fenbendazole	6.7
Fenbufen	7.9
Fendiline hydrochloride	5.7
Fenofibrate	5.5
Fenoldopam	5.0
Fenoprofen calcium salt dihydrate	3.6
Fenoterol hydrobromide	5.2
Fenspiride hydrochloride	6.7
Fillalbin	6.9
Fipexide hydrochloride	4.7
Flavoxate hydrochloride	4.7
Florfenicol	5.6
Flucloxacillin sodium	4.2
Flucytosine	15.5
Fludrocortisone	5.3
Flufenamic acid	7.1
Flumequine	7.7
Flumethasone	4.9
Flumethasone pivalate	5.0
Flunarizine dihydrochloride	4.2
Flunisolide	4.6
Fluocinonide	4
Fluorocurarine chloride	5.8
Fluorometholone	5.3
Fluoxetine hydrochloride	5.8
Flupentixol dihydrochloride cis-(Z)	3.9
Fluphenazine dihydrochloride	3.9
Flurandrenolide	4.6
Flurbiprofen	8.2
Fluspirilen	4.2
Flutamide	7.2
Fluticasone propionate	4
Fluvastatin sodium salt	4.6
Fluvoxamine maleate	4.6
Folic acid	4.5
Folinic acid calcium salt	3.9
Foliosidine	6.5
Foscarnet	6.5
Fosfosal	9.2
Furaltadone hydrochloride	5.5
Furazolidone	8.9
Furosemide	6
Fursultiamine Hydrochloride	4.6
Fusaric acid	11.2
Fusidic acid sodium salt	3.7
Gabapentin	11.7
Gabazine	5.4
Gabexate mesilate	4.8
Galanthamine hydrobromide	5.4
Gallamine triethiodide	2.2
Ganciclovir	7.8
GBR 12909 dihydrochloride	3.8
Gelsemine	6.2
Gemfibrozil	8
Gentamicine sulfate	1.3
Gibberellic acid	5.8
Ginkgolide A	4.9
Glafenine hydrochloride	4.9
Glibenclamide	4
Gliclazide	6.2
Glipizide	4.5
Gliquidone	3.8
Glutethimide, para-amino	8.6
Glycocholic acid	4.3
Gossypol	3.9
Gramicidin	1.1
Gramine	11.5
Gramine, 7-benzyloxy	7.1
Graveoline	7.2
Griseofulvin	5.7
Guaifenesin	10.1
Guanabenz acetate	6.9
Guanethidine sulfate	6.7
Guanfacine hydrochloride	7.1
Halcinonide	4.4
Halofantrine hydrochloride	3.7
Haloperidol	5.3
Haloprogin	5.5
Harmaline hydrochloride dihydrate	7
Harmalol hydrochloride dihydrate	7.3
Harmane hydrochloride	9.1
Harmine hydrochloride	8
Harmol hydrochloride monohydrate	7.9
Harpagoside	4
Hecogenin	4.6
Heliotrine	6.4
Hemicholinium bromide	3.5
Hepes,4-(2-hydroxyethyl)-1-piperazineethanesulfonic acid	8.4
Heptaminol hydrochloride	11
Hesperetin	6.6
Hesperidin	3.3
Hexamethonium dibromide dihydrate	5
Hexestrol	7.4
Hexetidine	5.9
Hippeastrine hydrobromide	5
Histamine dihydrochloride	5.0
Homatropine hydrobromide (R,S)	5.6
Homochlorcyclizine dihydrochloride	5.2
Homosalate	7.6
Homoveratrylamine	5.0
Hycanthone	5.6
Hydralazine hydrochloride	10.2
Hydrastine hydrochloride	4.8
Hydrastinine hydrochloride	8.2
Hydrochlorothiazide	6.7
Hydrocortisone base	5.5
Hydrocotarnine hydrobromide	6.6
Hydroflumethiazide	6
Hydroquinine hydrobromide hydrate	4.7
Hydroxytacrine maleate (R,S)	6.1
Hydroxyzine dihydrochloride	4.5
Hymecromone	11.4
Hyoscyamine (L)	6.9
Idazoxan hydrochloride	8.3
Idoxuridine	5.6
Ifenprodil tartrate	4.2
Imidurea	5.2
Imipenem	6.7
Imipramine hydrochloride	6.3
Indapamide	5.5
Indinavir sulfate	5.0
Indomethacin	5.6
Indoprofen	7.1
Iobenguane sulfate	5.4
Iodipamide	1.8
Iohexol	2.4
Iopanoic acid	3.5
Ioxaglic acid	1.6
Ipratropium bromide	4.9
Ipriflavone	5.0
Iproniazide phosphate	7.2
Irbesartan	5.0
Isoconazole	4.8
Isocorydine (+)	5.9
Isoetharine mesylate salt	6
Isometheptene mucate	4.1
Isoniazid	14.6
Isopropamide iodide	4.3
Isopyrin hydrochloride	7.1
Isoquinoline, 6,7-dimethoxy-1-methyl-1,2,3,4-tetrahydro, hydrochloride	8.2
Isosorbide dinitrate	8.5
Isotretinoin	6.7
Isoxicam	6
Isoxsuprine hydrochloride	5.9
Isradipine	5.4
Ivermectin	2.3
Josamycin	2.4
Kaempferol	7
Kanamycin A sulfate	3.4
Karakoline	5.3
Kawain	8.7
Ketanserin tartrate hydrate	3.5
Ketoconazole	3.8
Ketoprofen	7.9
Ketorolac tromethamine	5.3
Ketotifen fumarate	4.7
Khellin	7.7
Kynurenine, 3-hydroxy (R,S)	8.9
L(-)-vesamicol hydrochloride	6.8
Labetalol hydrochloride	5.5
Lactobionic acid	5.6
Lanatoside C	2
Lansoprazole	5.4
Lasalocid sodium salt	3.3
Latanoprost	5.0
Laudanosin, 6'-bromo (R,S)	4.6
Laudanosine (R,S)	5.6
Leflunomide	7.4
Letrozole	7
Leucomisine	8.1
Levamisole hydrochloride	8.3
Levocabastine hydrochloride	4.4
Levocarnitine	12.4
Levodopa	10.1
Levonordefrin	10.9
Levopropoxyphene napsylate	3.7
Lidocaïne hydrochloride	7.4
Lidoflazine	4.1
Lincomycin hydrochloride	4.5
Liothyronine	3.1
Lisinopril	4.5
Lisuride (S)(-)	5.9
Lithocholic acid	5.3
Lobelanidine hydrochloride	5.3
Lobeline alpha (-) hydrochoride	5.3
Lofepramine	5.0
Lomefloxacin hydrochloride	5.2
Lomerizine hydrochloride	5.0
Loperamide hydrochloride	3.9
Loracarbef	5.4
Lorglumide sodium salt	4.1
Loteprednol etabonate	5.0
Lovastatin	4.9
Loxapine succinate	4.5
Lumicolchicine gamma	5
Luteolin	7
Lycorine hydrochloride	6.2
Lymecycline	3.3
Lynestrenol	7
Lysergol	7.9
Mafenide hydrochloride	9
Maprotiline hydrochloride	6.4
Mebendazole	6.8
Mebeverine hydrochloride	4.3
Mebhydroline 1,5-naphtalenedisulfonate	2.4
Mecamylamine hydrochloride	9.8
Mechlorethamine hydrochloride	10.4
Meclocycline sulfosalicylate	2.9
Meclofenamic acid sodium salt monohydrate	5.9
Meclofenoxate hydrochloride	6.8
Meclozine dihydrochloride	4.3
Medrysone	5.8
Mefenamic acid	8.3
Mefexamide hydrochloride	6.3
Mefloquine hydrochloride	4.8
Megestrol acetate	5.2
Meglumine	10.2
Melatonin	8.6
Melphalan	6.6
Memantine Hydrochloride	9.3
Menadione	11.6
Mepenzolate bromide	4.8
Mephenesin	11
Mephentermine hemisulfate	4.7
Mephenytoin	9.2
Meprylcaine hydrochloride	7.4
Meptazinol hydrochloride	7.4
Merbromin	2.5
Meropenem	5.2
Mesalamine	13.1
Mesna	12
Mesoridazine besylate	3.7
Metampicillin sodium salt	5.2
Metanephrine hydrochloride DL	8.6
Metaproterenol sulfate, orciprenaline sulfate	3.8
Metaraminol bitartrate	6.3
Metergoline	5
Metformin hydrochloride	12.1
Methacholine chloride	10.2
Methacycline hydrochloride	4.2
Methantheline bromide	4.8
Methapyrilene hydrochloride	6.7
Methazolamide	8.5
Methenamine	14.3
Methiazole	7.5
Methimazole	17.5
Methionine sulfoximine (L)	11.1
Methiothepin maleate	4.2
Methocarbamol	8.3
Methotrexate	4.4
Methotrimeprazine maleat salt	4.5
Methoxamine hydrochloride	8.1
Methoxy-6-harmalan	9.3
Methoxy-8-psoralen	9.3
Methyl benzethonium chloride	4.3
Methyl-6-thiouracil	14.1
Methylatropine nitrate	5.5
Methyldopa (L,-)	9.5
Methyldopate hydrochloride	7.3
Methylene blue	6.3
Methylergometrine maleate	4.4
Methylhydantoin-5-(D)	17.5
Methylhydantoin-5-(L)	17.5
Methylprednisolone, 6-alpha	5.3
Meticrane	7.3
Metixene hydrochloride	5.8
Metoclopramide monohydrochloride	5.9
Metolazone	5.5
Metoprolol-(+,-) (+)-tartrate salt	2.9
Metrizamide	2.5
Metronidazole	11.7
Metyrapone	8.8
Mevalonic-D, L acid lactone	15.4
Mexiletine hydrochloride	9.3
Mianserine hydrochloride	6.6
Miconazole	4.8
Midecamycin	2.5
Midodrine hydrochloride	6.9
Mifepristone	4.7
Milnacipran hydrochloride	5.0
Milrinone	9.5
Mimosine	10.1
Minaprine dihydrochloride	5.4
Minocycline hydrochloride	4
Minoxidil	9.6
Mitotane	6.2
Mitoxantrone dihydrochloride	3.9
Molindone hydrochloride	6.4
Molsidomine	8.3
Mometasone furoate	3.8
Monensin sodium salt	2.9
Monobenzone	10
Monocrotaline	6.1
Morantel tartrate	5.4
Moricizine hydrochloride	4.3
Moroxidine hydrochloride	9.6
Moxalactam disodium salt	3.5
Moxisylyte hydrochoride	6.3
Moxonidine	8.3
Muramic acid, N-acetyl	6.8
Mycophenolic acid	6.2
Myosmine	13.7
Myricetin	6.3
N-Acetyl-DL-homocysteine Thiolactone	12.6
N-Acetyl-L-leucine	11.5
N6-methyladenosine	7.1
Nabumetone	8.8
Nadide	3
Nadolol	6.5
Nafcillin sodium salt monohydrate	4.4
Nafronyl oxalate	4.2
Naftifine hydrochloride	6.2
Naftopidil dihydrochloride	4.3
Nalbuphine hydrochloride	5.1
Nalidixic acid sodium salt hydrate	7.3
Naloxone hydrochloride	5.5
Naltrexone hydrochloride	5.3
Napelline	5.6
Naphazoline hydrochloride	8.1
Naproxen	8.7
Naringenine	7.3
Naringin hydrate	3.3
Natamycin	3
Nateglinide	5.0
Neamine	6.2
Nefopam hydrochloride	6.9
Nelfinavir mesylate	5.0
Neomycin sulfate	2.2
Neostigmine bromide	6.6
Netilmicin sulfate	1.4
Nevirapine	5.0
Niacin	16.2
Nialamide	6.7
Nicardipine hydrochloride	3.9
Nicergoline maleate	3.3
Niclosamide	6.1
Nifedipine	5.8
Nifenazone	6.5
Niflumic acid	7.1
Nifuroxazide	7.3
Nifurtimox	7
Nilutamide	6.3
Nimesulide	6.5
Nimodipine	4.8
Niridazole	9.3
Nisoxetine hydrochloride	6.5
Nitazoxanide	5.0
Nitrarine dihydrochloride	5.3
Nitrendipine	5.5
Nitrocaramiphen hydrochloride	5.4
Nitrofural	10.1
Nitrofurantoin	8.4
Nizatidine	6
Nocodazole	6.6
Nomegestrol acetate	5.4
Nomifensine maleate	5.6
Norcyclobenzaprine	7.7
Norethindrone	6.7
Norethynodrel	6.7
Norfloxacin	6.3
Norgestrel-(-)-D	6.4
Norharman	11.9
Nortriptyline hydrochloride	6.7
Noscapine	4.8
Novobiocin sodium salt	3.1
Nystatine	2.2
Ofloxacin	5.5
Oleandomycin phosphate	2.5
Omeprazole	5.8
Ondansetron Hydrochloride	6.1
Ornidazole	9.1
Orphenadrine hydrochloride	6.5
Oxalamine citrate salt	4.6
Oxamniquine	7.2
Oxantel pamoate	3.3
Oxaprozin	6.8
Oxethazaine	4.3
Oxolinic acid	7.7
Oxprenolol hydrochloride	6.6
Oxybenzone	8.8
Oxybutynin chloride	5.1
Oxymetazoline hydrochloride	6.7
Oxymetholone	5.0
Oxyphenbutazone	6.2
Oxytetracycline dihydrate	4
Ozagrel hydrochloride	7.6
Paclitaxel	2.3
Palmatine chloride	5.2
Palonosetron hydrochloride	5.0
Pancuronium bromide	2.7
Panthenol (D)	9.7
Pantoprazole sodium	5.0
Pantothenic acid calcium salt monohydrate	4
Papaverine hydrochloride	5.3
Parbendazole	8.1
Pargyline hydrochloride	10.2
Paromomycin sulfate	2.8
Parthenolide	8.1
Pemetrexed disodium	5.0
Pempidine tartrate	6.5
Penbutolol sulfate	2.9
Pentamidine isethionate	3.4
Pentetic acid	5.1
Pentolinium bitartrate	3.7
Pentoxifylline	7.2
Pentylenetetrazole	14.5
Pepstatin A	2.9
Pergolide mesylate	4.9
Perhexiline maleate	5.1
Perospirone	5.0
Perphenazine	5
Phenacetin	11.2
Phenazopyridine hydrochloride	8
Phenelzine sulfate	8.5
Phenethicillin potassium salt	5
Phenformin hydrochloride	8.3
Phenindione	9
Pheniramine maleate	5.6
Phenothiazine	5.0
Phenoxybenzamine hydrochloride	5.9
Phenprobamate	5.0
Phensuximide	10.6
Phentolamine hydrochloride	6.3
Phenylpropanolamine hydrochloride	10.7
Phosphocreatine di tris salt	4.4
Phthalylsulfathiazole	5
Picotamide monohydrate	5.1
Picrotoxinin	6.8
Pidotimod	5.0
Pilocarpine nitrate	7.4
Pimethixene maleate	4.9
Pimozide	4.3
pinacidil	8.2
Pindolol	8.1
Pipemidic acid	6.6
Pipenzolate bromide	4.6
Piperacetazine	4.9
Piperacillin sodium salt	3.7
Piperidolate hydrochloride	5.6
Piperine	7
Piperlongumine	6.3
Piracetam	14.1
Pirenperone	5.1
Pirenzepine dihydrochloride	4.7
Piretanide	5.5
Piribedil hydrochloride	6
Pirlindole mesylate	6.2
Piromidic acid	6.9
Piroxicam	6
Pivampicillin	4.3
Pivmecillinam hydrochloride	4.2
Pizotifen malate	4.7
Podophyllotoxin	4.8
Practolol	7.5
Pralidoxime chloride	11.6
Pramoxine hydrochloride	6.1
Praziquantel	6.4
Prazosin hydrochloride	4.8
Prednicarbate	4.1
Prednisolone	5.5
Prednisone	5.6
Pregabalin	5.0
Pregnenolone	6.3
Prenylamine lactate	4.8
Pridinol methanesulfonate salt	5.1
Prilocaine hydrochloride	7.8
Primaquine diphosphate	4.4
Primidone	9.2
Proadifen hydrochloride	5.1
Probenecid	7
Probucol	3.9
Procaine hydrochloride	7.3
Procarbazine hydrochloride	7.8
Prochlorperazine dimaleate	3.3
Procyclidine hydrochloride	6.2
Progesterone	6.4
Proglumide	6
Proguanil hydrochloride	6.9
Promazine hydrochloride	6.2
Promethazine hydrochloride	6.2
Pronethalol hydrochloride	7.5
Propafenone hydrochloride	5.3
Propantheline bromide	4.5
Proparacaine hydrochloride	6
Propidium iodide	3
Propofol	11.2
Propoxycaine hydrochloride	6
Propranolol hydrochloride	6.8
Propylthiouracil	11.7
Proscillaridin A	3.8
Protoveratrine A	2.5
Protriptyline hydrochloride	6.7
Proxyphylline	8.4
Pseudopelletierine hydrochloride	10.5
Puromycin dihydrochloride	3.7
Pyrantel tartrate	5.6
Pyrazinamide	16.2
Pyridoxine hydrochloride	9.7
Pyrilamine maleate	5
Pyrimethamine	8
Pyrithione sodium salt	13.2
Pyrithyldione	12
Pyrvinium pamoate	1.7
Quercetine dihydrate	5.9
Quinacrine dihydrochloride dihydrate	3.9
Quinethazone	6.9
Quinic acid	9.8
Quinidine hydrochloride monohydrate	5.3
Quipazine dimaleate salt	4.5
Racecadotril	5.2
Raloxifene hydrochloride	3.9
Raltitrexed	5.0
Ramipril	4.8
Ranitidine hydrochloride	5.7
Rasagiline	5.0
Rauwolscine hydrochloride	5.1
Remerine hydrochloride	6.3
Remoxipride Hydrochloride	4.9
Repaglinide	4.4
Rescinnamin	3.2
Reserpine	3.3
Reserpinic acid hydrochloride	4.6
Resveratrol	8.8
Retinoic acid	6.7
Retrorsine	5.7
Ribavirin	8.2
Riboflavine	5.3
Ribostamycin sulfate salt	3.6
Ricinine	12.2
Rifabutin	2.4
Rifampicin	2.4
Rilmenidine hemifumarate	4.2
Riluzole hydrochloride	7.4
Rimexolone	5.4
Risedronic acid monohydrate	5.0
Risperidone	4.9
Ritodrine hydrochloride	6.2
Ritonavir	5.0
Rizatriptan benzoate	5.0
Rolipram	7.3
Rolitetracycline	3.8
Ronidazole	10
Rotenone	5.1
Roxarsone	7.6
Roxithromycin	2.4
S-(+)-ibuprofen	9.7
S(-)-terguride hydrogen maleate	4.4
S(-)Eticlopride hydrochloride	5.3
S(+)-Terguride	5.9
Salbutamol	8.4
Salsolinol hydrobromide	7.7
Sanguinarine	6
Saquinavir mesylate	2.6
Scopolamin-N-oxide hydrobromide	5
Scopolamine hydrochloride	5.9
Scopoletin	10.4
Scoulerine	6.1
Securinine	9.2
Selegiline hydrochloride	8.9
Semustine	8.1
Seneciphylline	6
Serotonin hydrochloride	9.4
Sertaconazole nitrate	4
Sevedindione	4.7
Silodosin	5.0
Simvastatin	4.8
Sisomicin sulfate	1.4
Skimmianine	7.7
Solanine alpha	2.3
Solasodine	4.8
Sotalol hydrochloride	6.5
Spaglumic acid	6.6
Sparteine (-)	8.5
Spectinomycin dihydrochloride	4.9
Spiperone	5.1
Spiramycin	2.4
Spironolactone	4.8
SR-95639A	5
Stachydrine hydrochloride	11.1
Streptomycin sulfate	1.4
Streptozotocin	7.5
Strophanthidin	4.9
Strophantine octahydrate	2.7
Strychnine	6
Succinylsulfathiazole	5.6
Sulconazole nitrate	4.3
Sulfabenzamide	7.2
Sulfacetamide sodic hydrate	7.9
Sulfachloropyridazine	7
Sulfadiazine	8
Sulfadimethoxine	6.4
Sulfadoxine	6.4
Sulfaguanidine	9.3
Sulfamerazine	7.6
Sulfameter	7.1
Sulfamethazine sodium salt	6.6
Sulfamethizole	7.4
Sulfamethoxazole	7.9
Sulfamethoxypyridazine	7.1
Sulfamonomethoxine	7.1
Sulfanilamide	11.6
Sulfaphenazole	6.4
Sulfapyridine	8
Sulfaquinoxaline sodium salt	6.2
Sulfasalazine	5
Sulfathiazole	7.8
Sulfinpyrazone	4.9
Sulfisoxazole	7.5
Sulindac	5.6
Sulmazole	7
Suloctidil	5.9
Sulpiride	5.9
Suprofen	7.7
Suxibuzone	4.6
Syrosingopine	3
Tacrine hydrochloride hydrate	7.9
Tadjakonine	3.7
Talampicillin hydrochloride	3.9
Tamoxifen citrate	3.5
Tegafur	5.0
Tegaserod maleate	5.0
Telenzepine dihydrochloride	4.5
Tenoxicam	5.9
Terazosin hydrochloride	4.7
Terbinafine	5.0
Terbutaline hemisulfate	3.6
Terconazole	3.8
Terfenadine	4.2
Testosterone propionate	5.8
Tetracycline hydrochloride	4.2
Tetrahydroalstonine	5.7
Tetrahydroxy-1,4-quinone monohydrate	10.5
Tetrahydrozoline hydrochloride	8.4
Tetramisole hydrochloride	8.3
Tetrazoline hydrochloride	9
Tetrazolone hydrochloride	8.4
Thalidomide	7.7
Theobromine	11.1
Theophylline monohydrate	10.1
Thiamine hydrochloride	5.9
Thiamphenicol	5.6
Thiethylperazine malate	3
Thimerosal	4.9
Thiocolchicoside	3.5
Thioguanosine	6.3
Thioperamide maleate	4.9
Thioproperasine dimesylate	3.1
Thioridazine hydrochloride	4.9
Thiorphan	7.9
Thiourea, 1-phenyl-3-(2-thiazolyl)-2-	8.5
THIP Hydrochloride	11.3
Thonzonium bromide	3.4
Thyroxine (L)	2.6
Tiabendazole	9.9
Tiapride hydrochloride	5.5
Tiaprofenic acid	7.7
Ticarcillin sodium	4.6
Ticlopidine hydrochloride	6.7
Tiletamine hydrochloride	7.7
Timolol maleate salt	4.6
Tinidazole	8.1
Tiratricol, 3,3',5-triiodothyroacetic acid	3.2
Tobramycin	4.3
Tocainide hydrochloride	8.7
Tocopherol (R,S)	4.6
Todralazine hydrochloride	7.4
Tolazamide	6.4
Tolazoline hydrochloride	10.2
Tolbutamide	7.4
Tolcapone	5.0
Tolfenamic acid	7.6
Tolmetin sodium salt dihydrate	6.3
Tolnaftate	6.5
Tolterodine tartrate	5.0
Tomatidine	4.8
Torsemide	5.7
Tracazolate hydrochloride	5.9
Tranexamic acid	12.7
Tranylcypromine hydrochloride	11.8
Trapidil	9.7
Trazodone hydrochloride	4.9
Tremorine dihydrochloride	7.5
Triamcinolone	5.1
Triamterene	7.9
Tribenoside	4.2
Trichlorfon	7.8
Trichlormethiazide	5.3
Triclabendazole	5.0
Tridihexethyl chloride	5.7
Trifluoperazine dihydrochloride	4.2
Triflupromazine hydrochloride	5.1
Trifluridine	6.8
Triflusal	8.1
Trigonelline hydrochloride	11.5
Trihexyphenidyl-D,L Hydrochloride	5.9
Trimebutine	5.0
Trimeprazine tartrate	2.7
Trimetazidine dihydrochloride	5.9
Trimethadione	14
Trimethobenzamide hydrochloride	4.7
Trimethoprim	6.9
Trimethylcolchicinic acid	5.8
Trimipramine maleate salt	4.9
Trioxsalen	8.8
Triprolidine hydrochloride	6.4
Troleandomycin	2.5
Trolox	8
Tropicamide	7
Tropine	14.2
Troxipide	5.0
Tubocurarine chloride pentahydrate (+)	2.6
Tyloxapol	2
Ubenimex	5.0
Ungerine nitrate	5.1
Urapidil hydrochloride	4.7
Urosiol	5.1
Ursolic acid	4.4
Valdecoxib	5.0
Valsartan	5.0
Vancomycin hydrochloride	1.3
Verapamyl hydrochloride	4.1
Veratroylzygadenine	3
Verteporfin	1.4
Vidarabine	7.5
Vigabatrin	15.5
Viloxazine hydrochloride	7.3
Vincamine	5.6
Vinpocetine	5.7
Viomycin sulfate	2.6
Vitamin K2	4.5
Vitexin	4.6
Xamoterol hemifumarate	2.5
Xylazine	9.1
Xylometazoline hydrochloride	7.1
Yohimbine hydrochloride	5.1
Yohimbinic acid monohydrate	5.6
Zalcitabine	9.5
Zaprinast	7.4
Zardaverine	7.5
Zidovudine, AZT	7.5
Zimelidine dihydrochloride monohydrate	4.9
Zoledronic acid hydrate	5.0
Zomepirac sodium salt	6.3
Zoxazolamine	11.9
Zuclopenthixol hydrochloride	4.6
